# Supplementary material for: Equus in Online Mendelian Inheritance in Animals (OMIA)
Source: Animals (Basel). 2024 Jul 15;14(14):2069. doi: 10.3390/ani14142069 (PMC11273463; doi:10.3390/ani14142069)
Supplement: Supplementary file 1 [file animals-14-02069-s001.zip]

Archive with 1 entries (1 files):
- animals-3091675-supplementary.xlsx
