# Supplementary material for: Equus in Online Mendelian Inheritance in Animals (OMIA)
Source: Animals (Basel). 2024 Jul 15;14(14):2069. doi: 10.3390/ani14142069 (PMC11273463; doi:10.3390/ani14142069)
Supplement: Supplementary file 1 [file animals-14-02069-s001.zip › animals-3091675-supplementary.xlsx]

## Sheet: Table S1. Equus phenes
Table S1. Equus phenes in OMIA (accessed 13/6/2024).
OMIA ID	Phene name	Species - Scientific name	Species - Common name	Mode of inheritance	Gene symbol	OMIAVariantIDs	Phene categories	Breed(s) in which phene or likely causal variant for the phene has been reported (Breed inforamtion may be incomplete, especially for non-Mendelian phenes)
OMIA:002637-9793	Adaptation, environment, generic	Equus asinus	ass (donkey)	Multifactorial			Normal phene
OMIA:000116-9793	Blood group systems, generic	Equus asinus	ass (donkey)				Haematopoietic system phene
OMIA:000147-9793	Brachygnathia	Equus asinus	ass (donkey)				Skeleton phene (incl. short stature &amp; teeth), Craniofacial phene	Zamorano-Leonés-Spain, Spain (Ass)
OMIA:002400-9793	Casein, kappa	Equus asinus	ass (donkey)				Endocrine / exocrine gland phene (incl mammary gland)
OMIA:000168-9793	Cataract, generic	Equus asinus	ass (donkey)				Vision / eye phene
OMIA:001764-9793	Choanal atresia	Equus asinus	ass (donkey)				Respiratory system phene
OMIA:002657-9793	Chromosomal abnormality, generic	Equus asinus	ass (donkey)				Chromosomal disorder
OMIA:000201-9793	Coat colour, agouti	Equus asinus	ass (donkey)	Autosomal recessive	ASIP	149	Pigmentation phene	Âne de Provence, France (Ass), Âne normand, France (Ass), Dezhou, China (Ass), Miniature, United States of America (Ass)
OMIA:000209-9793	Coat colour, dominant white	Equus asinus	ass (donkey)	Autosomal dominant	KIT	150	Pigmentation phene, Mortality / aging (incl. embryonic lethal)
OMIA:001972-9793	Coat colour, dun	Equus asinus	ass (donkey)	Autosomal dominant	TBX3	1277	Pigmentation phene
OMIA:001199-9793	Coat colour, extension	Equus asinus	ass (donkey)	Autosomal recessive	MC1R	996	Pigmentation phene	Âne normand, France (Ass), Miniature, United States of America (Ass)
OMIA:000200-9793	Coat colour, generic	Equus asinus	ass (donkey)				Pigmentation phene
OMIA:000202-9793	Coat colour, oculocutaneous albinism type I (OCA1), TYR-related	Equus asinus	ass (donkey)	Autosomal recessive	TYR	151	Pigmentation phene, Vision / eye phene
OMIA:001737-9793	Coat colour, white spotting, KIT-related	Equus asinus	ass (donkey)	Autosomal dominant + recessive lethal	KIT	405	Pigmentation phene
OMIA:001715-9793	Gaitedness, DMRT3-related	Equus asinus	ass (donkey)		DMRT3		Normal phene
OMIA:000439-9793	Hair, long	Equus asinus	ass (donkey)	Autosomal recessive	FGF5	347, 560	Integument (skin) phene	Poitou (Ass)
OMIA:000502-9793	Hypereosinophilic syndrome	Equus asinus	ass (donkey)				Haematopoietic system phene
OMIA:001160-9793	Hyperlipidaemia	Equus asinus	ass (donkey)				Homeostasis / metabolism phene
OMIA:001664-9793	Insect bite hypersensitivity, susceptibility to	Equus asinus	ass (donkey)				Integument (skin) phene, Immune system phene
OMIA:001905-9793	Johne's disease, resistance/susceptibility to	Equus asinus	ass (donkey)	Multifactorial			Immune system phene
OMIA:002613-9793	Lactoferrin variation	Equus asinus	ass (donkey)				Endocrine / exocrine gland phene (incl mammary gland)
OMIA:002670-9793	Lactoglobulin, beta	Equus asinus	ass (donkey)		LOC106829109		Endocrine / exocrine gland phene (incl mammary gland)
OMIA:001225-9793	Laminitis	Equus asinus	ass (donkey)				Limbs / fins / digit / tail phene
OMIA:002521-9793	Mitral valve dysplasia	Equus asinus	ass (donkey)				Cardiovascular system phene
OMIA:000755-9793	Osteopetrosis	Equus asinus	ass (donkey)				Skeleton phene (incl. short stature &amp; teeth)
OMIA:000823-9793	Prognathism	Equus asinus	ass (donkey)				Skeleton phene (incl. short stature &amp; teeth), Craniofacial phene	Zamorano-Leonés-Spain, Spain (Ass)
OMIA:000888-9793	Sarcoid	Equus asinus	ass (donkey)				Neoplasm
OMIA:000890-9793	Schistosomus reflexus	Equus asinus	ass (donkey)				Embryo phene
OMIA:002776-9793	Sex chromosome difference of sexual development, generic	Equus asinus	ass (donkey)				Reproductive system phene, Chromosomal disorder
OMIA:001728-9793	Sex determination	Equus asinus	ass (donkey)		SRY		Reproductive system phene
OMIA:001022-9793	Twinning	Equus asinus	ass (donkey)	Multifactorial			Reproductive system phene
OMIA:000874-9793	Vertebrae, quantitative variation	Equus asinus	ass (donkey)	Multifactorial			Skeleton phene (incl. short stature &amp; teeth)	Dezhou, China (Ass)
OMIA:000028-319699	Alloimmune haemolytic anaemia of the newborn	Equus asinus x caballus	mule				Haematopoietic system phene
OMIA:000564-319699	Difference of sexual development, generic	Equus asinus x caballus	mule				Reproductive system phene
OMIA:001715-319699	Gaitedness, DMRT3-related	Equus asinus x caballus	mule				Normal phene
OMIA:000508-319699	Hyperparathyroidism	Equus asinus x caballus	mule				Endocrine / exocrine gland phene (incl mammary gland)
OMIA:001187-319699	Hypospadias	Equus asinus x caballus	mule				Renal / urinary system phene
OMIA:002681-319699	Leukaemia, chronic lymphocytic	Equus asinus x caballus	mule				Neoplasm, Haematopoietic system phene
OMIA:001158-319699	Polysaccharide storage myopathy/PSSM1/Exertional rhabdomyolysis	Equus asinus x caballus	mule				Muscle phene
OMIA:000888-319699	Sarcoid	Equus asinus x caballus	mule				Neoplasm
OMIA:001022-319699	Twinning	Equus asinus x caballus	mule				Reproductive system phene
OMIA:000002-9796	Abrachia	Equus caballus	horse				Limbs / fins / digit / tail phene
OMIA:002637-9796	Adaptation, environment, generic	Equus caballus	horse				Normal phene
OMIA:002520-9796	Agenesis, pulmonary	Equus caballus	horse				Respiratory system phene
OMIA:000028-9796	Alloimmune haemolytic anaemia of the newborn	Equus caballus	horse				Haematopoietic system phene
OMIA:001702-9796	Alopecia areata	Equus caballus	horse				Integument (skin) phene
OMIA:002565-9796	Amastia, congenital	Equus caballus	horse				Endocrine / exocrine gland phene (incl mammary gland)	Quarter Horse (Horse)
OMIA:000587-9796	Amelia	Equus caballus	horse				Limbs / fins / digit / tail phene
OMIA:002800-9796	Amorphus globosus	Equus caballus	horse				Mortality / aging (incl. embryonic lethal), Embryo phene
OMIA:000039-9796	Amyloidosis, AL	Equus caballus	horse				Homeostasis / metabolism phene
OMIA:000991-9796	Androgen insensitivity syndrome (AIS)	Equus caballus	horse	X-linked recessive	AR	436, 1143, 783, 786, 1144	Reproductive system phene	Quarter Horse (Horse), Tennessee Walking Horse (Horse), Thoroughbred (Horse), Warmblood (Horse)
OMIA:000045-9796	Aniridia with cataract	Equus caballus	horse	Autosomal co-dominant			Vision / eye phene
OMIA:000048-9796	Anodontia	Equus caballus	horse				Skeleton phene (incl. short stature &amp; teeth)
OMIA:002094-9796	Aortic rupture	Equus caballus	horse				Cardiovascular system phene	Friesian (Horse)
OMIA:000064-9796	Arthritis	Equus caballus	horse				Skeleton phene (incl. short stature &amp; teeth)
OMIA:000069-9796	Arthrogryposis, generic	Equus caballus	horse				Skeleton phene (incl. short stature &amp; teeth)
OMIA:000074-9796	Arytenoid chondritis	Equus caballus	horse				Respiratory system phene
OMIA:002671-9796	Asthma, susceptibility	Equus caballus	horse				Respiratory system phene, Immune system phene
OMIA:000081-9796	Atlanto occipital fusion	Equus caballus	horse		HOXD3	691	Skeleton phene (incl. short stature &amp; teeth)	Arab (Horse)
OMIA:000085-9796	Atresia coli	Equus caballus	horse				Digestive / alimentary phene
OMIA:000087-9796	Atresia intestinal	Equus caballus	horse				Digestive / alimentary phene
OMIA:001181-9796	Atrial fibrillation	Equus caballus	horse	Multifactorial			Cardiovascular system phene	American Trotter (Horse)
OMIA:000089-9796	Atrial septal defect	Equus caballus	horse				Cardiovascular system phene	Arab (Horse)
OMIA:000090-9796	Atrial septal defect and atrial fibrillation	Equus caballus	horse				Cardiovascular system phene
OMIA:001688-9796	Auditory-pigmentary syndrome, PAX3-related	Equus caballus	horse	Autosomal incomplete dominant	PAX3	1605, 791, 978	Pigmentation phene, Hearing / vestibular / ear phene	American Paint (Horse), Appaloosa (Horse), Lipizzan horse (Horse), Noric (Horse), Purebred Spanish (Horse), Quarter Horse (Horse)
OMIA:002500-9796	Azoospermia	Equus caballus	horse				Reproductive system phene	Friesian (Horse)
OMIA:002328-9796	Behaviour	Equus caballus	horse				Behaviour / neurological phene
OMIA:002187-9796	Bilateral corneal stromal loss	Equus caballus	horse	X-linked recessive			Vision / eye phene	Friesian (Horse)
OMIA:000122-9796	Blood group system D	Equus caballus	horse				Haematopoietic system phene
OMIA:001291-9796	Blood group system U	Equus caballus	horse				Haematopoietic system phene
OMIA:000116-9796	Blood group systems, generic	Equus caballus	horse				Haematopoietic system phene
OMIA:001858-9796	Bone fracture risk	Equus caballus	horse				Skeleton phene (incl. short stature &amp; teeth)
OMIA:001232-9796	Bone spavin	Equus caballus	horse				Limbs / fins / digit / tail phene
OMIA:000147-9796	Brachygnathia	Equus caballus	horse				Skeleton phene (incl. short stature &amp; teeth), Craniofacial phene
OMIA:002021-9796	Brindle 1	Equus caballus	horse	X-linked incomplete dominant	MBTPS2	413	Pigmentation phene	Quarter Horse (Horse), Warmblood (Horse)
OMIA:001183-9796	Bullous pemphigoid	Equus caballus	horse				Integument (skin) phene
OMIA:002400-9796	Casein, kappa	Equus caballus	horse				Endocrine / exocrine gland phene (incl mammary gland)
OMIA:000168-9796	Cataract, generic	Equus caballus	horse				Vision / eye phene
OMIA:000172-9796	Central core myopathy	Equus caballus	horse				Muscle phene
OMIA:000175-9796	Cerebellar abiotrophy	Equus caballus	horse	Autosomal recessive	MUTYH, TOE1	437	Nervous system phene	Arab (Horse), Bashkir Curly (Horse), Icelandic Horse (Horse), Trakehner (Horse), Welsh Pony (Horse)
OMIA:001894-9796	Cervical vertebral compressive myelopathy	Equus caballus	horse				Skeleton phene (incl. short stature &amp; teeth), Nervous system phene
OMIA:002798-9796	Cervicothoracic vertebral malformation	Equus caballus	horse				Skeleton phene (incl. short stature &amp; teeth)
OMIA:001764-9796	Choanal atresia	Equus caballus	horse				Respiratory system phene
OMIA:002657-9796	Chromosomal abnormality, generic	Equus caballus	horse				Chromosomal disorder
OMIA:000195-9796	Claw/hoof disorders	Equus caballus	horse	Multifactorial			Limbs / fins / digit / tail phene	Purebred Spanish (Horse)
OMIA:000197-9796	Cleft palate	Equus caballus	horse				Digestive / alimentary phene, Craniofacial phene
OMIA:000201-9796	Coat colour, agouti	Equus caballus	horse	Autosomal	ASIP	509	Pigmentation phene	American Trotter (Horse), Arab (Horse), Belgian Draft (Horse), Clydesdale (Horse), Freiberger (Horse), Icelandic Horse (Horse), Morgan (Horse), Quarter Horse (Horse), Shetland Pony (Horse), Warmblood (Horse), Welsh Pony (Horse)
OMIA:002124-9796	Coat colour, albinism, oculocutaneous type VI	Equus caballus	horse	Autosomal recessive	SLC24A5	811, 810	Pigmentation phene, Vision / eye phene	Paso Fino (Horse)
OMIA:002116-9796	Coat colour, albinism, oculocutaneous, HPS5-related	Equus caballus	horse				Pigmentation phene
OMIA:001249-9796	Coat colour, brown, TYRP1-related	Equus caballus	horse	Autosomal			Pigmentation phene
OMIA:001263-9796	Coat colour, champagne	Equus caballus	horse	Autosomal dominant	SLC36A1	152	Pigmentation phene	American Cream Draft (Horse), American Miniature Horse (Horse), American Paint (Horse), American Saddle Horse (Horse), Appaloosa (Horse), Missouri Fox Trotting Horse (Horse), Quarter Horse (Horse), Tennessee Walking Horse (Horse)
OMIA:001344-9796	Coat colour, cream dilution	Equus caballus	horse	Autosomal	SLC45A2	1140, 153, 1074, 1069	Pigmentation phene	American Paint (Horse), Lusitanian (Horse), Morgan (Horse), Purebred Spanish (Horse), Quarter Horse (Horse), Standardbred x Tennessee Walking Horse cross (Horse), Traditional Gypsy Cob, United Kingdom of Great Britain and Northern Ireland (Horse), Welsh Pony (Horse)
OMIA:002248-9796	Coat colour, dilution, generic	Equus caballus	horse				Pigmentation phene
OMIA:000209-9796	Coat colour, dominant white	Equus caballus	horse	Autosomal dominant	KIT	1331, 882, 939, 873, 883, 889, 891, 885, 893, 1462, 881, 886, 878, 877, 875, 1261, 874, 890, 868, 869, 871, 872, 940, 884, 876, 1476, 887, 870, 892, 879, 938, 888, 1091, 880, 1330	Pigmentation phene, Mortality / aging (incl. embryonic lethal)	American Paint (Horse), American Trotter (Horse), Appaloosa (Horse), Belgian Draft (Horse), Berber, Germany (Horse), Camarillo White Horse, United States of America (Horse), CH-Warmblut, Switzerland (Horse), Clydesdale (Horse), Freiberger (Horse), German Riding Pony (Horse), Haflinger (Horse), Holsteiner (Horse), Icelandic Horse (Horse), Japanese Draft, Japan (Horse), Lipizzan horse (Horse), Mini…
OMIA:001972-9796	Coat colour, dun	Equus caballus	horse	Autosomal dominant	TBX3	1029, 1701, 1028	Pigmentation phene	American Trotter (Horse), Arab (Horse), Curly Horse (Horse), Faeroes Pony (Horse), Fjord (Horse), Gotland Pony (Horse), Icelandic Horse (Horse), Mongolian (Horse), Quarter Horse (Horse), Shetland Pony (Horse), Swedish Warmblood (Horse)
OMIA:001199-9796	Coat colour, extension	Equus caballus	horse	Autosomal	MC1R	154, 155	Pigmentation phene	American Trotter (Horse), Arab (Horse), Belgian Draft (Horse), Black Forest (Horse), Clydesdale (Horse), Freiberger (Horse), Icelandic Horse (Horse), Morgan (Horse), Quarter Horse (Horse), Shetland Pony (Horse), Thoroughbred (Horse), Warmblood (Horse), Welsh Pony (Horse)
OMIA:000200-9796	Coat colour, generic	Equus caballus	horse				Pigmentation phene
OMIA:001356-9796	Coat colour, grey/gray	Equus caballus	horse	Autosomal dominant	STX17	438	Pigmentation phene
OMIA:002139-9796	Coat colour, Leopard Complex Spotting	Equus caballus	horse	Autosomal incomplete dominant	TRPM1	725	Pigmentation phene, Vision / eye phene	American Miniature Horse (Horse), Appaloosa (Horse), British Spotted Pony, Spotted Pony, United Kingdom of Great Britain and Northern Ireland (Horse), English Spotted Pony, Australia (Horse), Knabstrupper (Horse), Noric (Horse), Pony Of the Americas, Germany (Horse), Thoroughbred (Horse)
OMIA:002197-9796	Coat colour, phaeomelanin dilution, MFSD12-related	Equus caballus	horse	Autosomal recessive	MFSD12	1426	Pigmentation phene	Shetland Pony (Horse)
OMIA:001216-9796	Coat colour, roan	Equus caballus	horse	Autosomal	KIT		Pigmentation phene	Noric (Horse)
OMIA:001438-9796	Coat colour, silver	Equus caballus	horse	Autosomal dominant	PMEL	903	Pigmentation phene, Vision / eye phene	American Miniature Horse (Horse), American Paint (Horse), American Saddle Horse (Horse), Arab (Horse), Ardennes (Horse), Comtois (Horse), Icelandic Horse (Horse), Missouri Fox Trotter, Germany (Horse), Morgan (Horse), Quarter Horse (Horse), Rocky Mountain, United States of America (Horse), Shetland Pony (Horse), Welsh Pony (Horse)
OMIA:001884-9796	Coat colour, white markings	Equus caballus	horse	Multifactorial			Pigmentation phene	Freiberger (Horse)
OMIA:000214-9796	Coat colour, white spotting	Equus caballus	horse	Autosomal incomplete dominant	MITF	1023, 1180, 1626, 166, 1606, 1488, 156, 793, 792, 806	Pigmentation phene, Hearing / vestibular / ear phene	American Miniature Horse (Horse), American Paint (Horse), American Trotter (Horse), Appaloosa (Horse), Cavall Menorquí, Spain (Horse), Freiberger (Horse), Icelandic Horse (Horse), Morgan (Horse), Purebred Spanish (Horse), Quarter Horse (Horse), Shetland Pony (Horse), Tori hobune, Estonia (Horse), Trakehner (Horse)
OMIA:000219-9796	Coloboma	Equus caballus	horse				Vision / eye phene
OMIA:002781-9796	Colonic agenesis, congenital partial	Equus caballus	horse				Digestive / alimentary phene
OMIA:001760-9796	Common Variable Immunodeficiency	Equus caballus	horse				Immune system phene
OMIA:001938-9796	Congenital liver fibrosis (CLF)	Equus caballus	horse	Autosomal recessive	PKHD1		Liver/biliary system phene	Freiberger (Horse), Purebred Spanish (Horse)
OMIA:000234-9796	Coxofemoral luxation	Equus caballus	horse				Skeleton phene (incl. short stature &amp; teeth)
OMIA:000241-9796	Cribbing	Equus caballus	horse				Behaviour / neurological phene
OMIA:000243-9796	Cryptorchidism	Equus caballus	horse				Reproductive system phene
OMIA:000245-9796	Curly coat	Equus caballus	horse	Autosomal dominant	KRT25	856	Integument (skin) phene	Curly Horse (Horse)
OMIA:002175-9796	Curly coat with hypotrichosis	Equus caballus	horse		SP6	1040	Integument (skin) phene	Bashkir Curly (Horse), Missouri Fox Trotter, Germany (Horse)
OMIA:000249-9796	Cyclopia	Equus caballus	horse				Vision / eye phene, Craniofacial phene
OMIA:000259-9796	Deafness, generic	Equus caballus	horse				Hearing / vestibular / ear phene
OMIA:002086-9796	Degenerative suspensory ligament desmitis	Equus caballus	horse	Multifactorial			Limbs / fins / digit / tail phene	Peruvian Paso (Horse)
OMIA:002583-9796	Dental abnormalities	Equus caballus	horse				Skeleton phene (incl. short stature &amp; teeth)
OMIA:000268-9796	Dermal allergy	Equus caballus	horse				Integument (skin) phene
OMIA:000269-9796	Dermatitis, atopic	Equus caballus	horse				Integument (skin) phene
OMIA:000278-9796	Diabetes insipidus	Equus caballus	horse				Endocrine / exocrine gland phene (incl mammary gland)
OMIA:000279-9796	Diabetes mellitus	Equus caballus	horse				Endocrine / exocrine gland phene (incl mammary gland)
OMIA:000564-9796	Difference of sexual development, generic	Equus caballus	horse				Reproductive system phene
OMIA:001501-9796	Dilute coat color with neurological defects	Equus caballus	horse	Autosomal recessive	MYO5A	510	Pigmentation phene, Nervous system phene	Arab (Horse)
OMIA:001841-9796	Distichiasis	Equus caballus	horse				Vision / eye phene	Friesian (Horse)
OMIA:001271-9796	Dwarfism, ACAN-related	Equus caballus	horse	Autosomal recessive	ACAN	1001, 788, 1000, 999	Skeleton phene (incl. short stature &amp; teeth), Growth / size / body region phene	Miniature Horse (Horse), Shetland Pony (Horse)
OMIA:002068-9796	Dwarfism, B4GALT7-related	Equus caballus	horse	Autosomal recessive	B4GALT7	421	Skeleton phene (incl. short stature &amp; teeth), Growth / size / body region phene	Friesian (Horse)
OMIA:000299-9796	Dwarfism, generic	Equus caballus	horse				Skeleton phene (incl. short stature &amp; teeth), Growth / size / body region phene
OMIA:000312-9796	Dysautonomia	Equus caballus	horse				Nervous system phene
OMIA:001891-9796	Ectopic ureter	Equus caballus	horse				Renal / urinary system phene
OMIA:000327-9796	Ehlers-Danlos syndrome, generic	Equus caballus	horse	Autosomal recessive	PPIB	157	Integument (skin) phene	Quarter Horse (Horse)
OMIA:000335-9796	Encephalomyelopathy	Equus caballus	horse				Nervous system phene
OMIA:001803-9796	Endocardial fibroelastosis	Equus caballus	horse				Cardiovascular system phene
OMIA:000337-9796	Entropion	Equus caballus	horse				Vision / eye phene
OMIA:001677-9796	Epidermolysis bullosa, junctionalis, LAMA3-related	Equus caballus	horse	Autosomal recessive	LAMA3	658	Integument (skin) phene	American Saddle Horse (Horse)
OMIA:001678-9796	Epidermolysis bullosa, junctionalis, LAMC2-related	Equus caballus	horse	Autosomal recessive	LAMC2	599	Integument (skin) phene	Belgian Draft (Horse), Breton, France (Horse), Cavallo Agricolo Italiano da Tiro Pesante Rapido, Italy (Horse), Comtois (Horse)
OMIA:000344-9796	Epilepsy	Equus caballus	horse				Nervous system phene, Behaviour / neurological phene
OMIA:001757-9796	Epilepsy, juvenile idiopathic	Equus caballus	horse				Nervous system phene, Behaviour / neurological phene
OMIA:001186-9796	Erythrocytosis	Equus caballus	horse				Haematopoietic system phene
OMIA:001286-9796	Evans syndrome	Equus caballus	horse				Haematopoietic system phene
OMIA:002472-9796	Ewe neck	Equus caballus	horse	Multifactorial			Muscle phene	Purebred Spanish (Horse)
OMIA:001896-9796	Exercise-induced pulmonary haemorrhage	Equus caballus	horse	Multifactorial			Haematopoietic system phene	Thoroughbred (Horse)
OMIA:000354-9796	Exostoses, multiple	Equus caballus	horse	Autosomal dominant			Skeleton phene (incl. short stature &amp; teeth)
OMIA:000358-9796	Eye defects	Equus caballus	horse				Vision / eye phene
OMIA:001983-9796	Factors VIII, IX, and X, combined deficiency of	Equus caballus	horse				Haematopoietic system phene	Arab (Horse)
OMIA:000366-9796	Fanconi syndrome	Equus caballus	horse				Renal / urinary system phene
OMIA:001981-9796	Foetal death	Equus caballus	horse				Mortality / aging (incl. embryonic lethal)
OMIA:000392-9796	Fragile site	Equus caballus	horse				Chromosomal disorder
OMIA:001715-9796	Gaitedness, DMRT3-related	Equus caballus	horse		DMRT3	321	Normal phene	American Trotter (Horse), Bhotia Pony, India (Horse), French Trotter (Horse), Icelandic Horse (Horse), Kentucky Mountain Saddle, United States of America (Horse), Missouri Fox Trotting Horse (Horse), Morgan (Horse), Paso Fino (Horse), Peruvian Paso (Horse), Quarter Horse (Horse), Rocky Mountain Horse (Horse), Scandinavian Coldblood Trotter (Horse), Spiti Pony, India (Horse), Tennessee Walking Hor…
OMIA:000411-9796	Glaucoma, generic	Equus caballus	horse				Vision / eye phene
OMIA:000416-9796	Glucose-6-phosphate dehydrogenase deficiency	Equus caballus	horse				Haematopoietic system phene
OMIA:000420-9796	Glycogen storage disease IV	Equus caballus	horse	Autosomal	GBE1	322	Homeostasis / metabolism phene	American Paint (Horse), Quarter Horse (Horse)
OMIA:000422-9796	Glyoxalase II deficiency	Equus caballus	horse				Haematopoietic system phene
OMIA:001408-9796	Guttural pouch tympany	Equus caballus	horse	Multifactorial			Respiratory system phene
OMIA:001813-9796	Haemangiosarcoma	Equus caballus	horse				Neoplasm
OMIA:000428-9796	Haemochromatosis	Equus caballus	horse				Homeostasis / metabolism phene
OMIA:000434-9796	Haemolytic anaemia, primary autoimmune	Equus caballus	horse				Haematopoietic system phene
OMIA:000437-9796	Haemophilia A	Equus caballus	horse	X-linked			Haematopoietic system phene	American Trotter (Horse), Arab (Horse), Quarter Horse (Horse), Tennessee Walking Horse (Horse), Thoroughbred (Horse)
OMIA:000438-9796	Haemophilia B	Equus caballus	horse				Haematopoietic system phene
OMIA:000446-9796	Heart defect, congenital	Equus caballus	horse				Cardiovascular system phene
OMIA:000448-9796	Heels, contracted	Equus caballus	horse				Limbs / fins / digit / tail phene
OMIA:001968-9796	Height, HMGA2-associated body-size variation	Equus caballus	horse		HMGA2		Growth / size / body region phene	German Riding Pony (Horse), New Forest Pony (Horse), Shetland Pony (Horse), Welsh Pony (Horse)
OMIA:002246-9796	Height, LCORL-associated body-size variation	Equus caballus	horse		LCORL		Growth / size / body region phene
OMIA:000459-9796	Hernia, diaphragmatic	Equus caballus	horse				Growth / size / body region phene, Muscle phene
OMIA:000462-9796	Hernia, inguinal	Equus caballus	horse				Growth / size / body region phene
OMIA:000464-9796	Hernia, scrotal	Equus caballus	horse				Growth / size / body region phene
OMIA:000465-9796	Hernia, umbilical	Equus caballus	horse				Growth / size / body region phene
OMIA:000466-9796	Hernia, ventral	Equus caballus	horse				Growth / size / body region phene
OMIA:000478-9796	Holoprosencephaly	Equus caballus	horse				Craniofacial phene
OMIA:001897-9796	Hoof wall separation syndrome	Equus caballus	horse	Autosomal recessive	SERPINB11	965	Limbs / fins / digit / tail phene	Connemara Pony (Horse)
OMIA:000480-9796	Hoof, flat	Equus caballus	horse				Limbs / fins / digit / tail phene
OMIA:002620-9796	Hoof, iron	Equus caballus	horse				Limbs / fins / digit / tail phene
OMIA:001197-9796	Horner syndrome	Equus caballus	horse				Nervous system phene
OMIA:002053-9796	Hydrallantois	Equus caballus	horse				Embryo phene
OMIA:000487-9796	Hydrocephalus	Equus caballus	horse	Autosomal recessive	B3GALNT2	348	Nervous system phene	Belgian Draft (Horse), Friesian (Horse), Warmblood (Horse)
OMIA:001107-9796	Hymen, imperforate	Equus caballus	horse				Reproductive system phene
OMIA:000494-9796	Hyperadrenocorticism, generic	Equus caballus	horse				Endocrine / exocrine gland phene (incl mammary gland)
OMIA:000496-9796	Hyperbilirubinaemia I	Equus caballus	horse				Homeostasis / metabolism phene
OMIA:000495-9796	Hyperbilirubinaemia, generic	Equus caballus	horse				Homeostasis / metabolism phene
OMIA:000689-9796	Hyperekplexia, GLRA1-related	Equus caballus	horse				Nervous system phene
OMIA:000502-9796	Hypereosinophilic syndrome	Equus caballus	horse				Haematopoietic system phene
OMIA:000785-9796	Hyperkalemic Periodic Paralysis, HYPP	Equus caballus	horse	Autosomal incomplete dominant	SCN4A	162	Muscle phene	Quarter Horse (Horse)
OMIA:001160-9796	Hyperlipidaemia	Equus caballus	horse				Homeostasis / metabolism phene
OMIA:001210-9796	Hyperlipoproteinaemia	Equus caballus	horse				Homeostasis / metabolism phene
OMIA:001290-9796	Hyperornithinemia, hyperammonemia, and homocitrullinuria syndrome	Equus caballus	horse				Homeostasis / metabolism phene	Morgan (Horse)
OMIA:000508-9796	Hyperparathyroidism	Equus caballus	horse				Endocrine / exocrine gland phene (incl mammary gland)
OMIA:000511-9796	Hyperthyroidism	Equus caballus	horse				Endocrine / exocrine gland phene (incl mammary gland)
OMIA:000519-9796	Hypoadrenocorticism	Equus caballus	horse				Endocrine / exocrine gland phene (incl mammary gland)
OMIA:000528-9796	Hypoparathyroidism	Equus caballus	horse				Endocrine / exocrine gland phene (incl mammary gland)
OMIA:002458-9796	Hypoparathyroidism, RAPGEF5-related	Equus caballus	horse	Autosomal recessive	RAPGEF5	1369	Endocrine / exocrine gland phene (incl mammary gland)	Thoroughbred (Horse)
OMIA:001187-9796	Hypospadias	Equus caballus	horse				Renal / urinary system phene
OMIA:000536-9796	Hypothyroidism, congenital	Equus caballus	horse				Endocrine / exocrine gland phene (incl mammary gland)
OMIA:001578-9796	Immunodeficiency syndrome, SLC5A3-related	Equus caballus	horse	Autosomal recessive	SLC5A3	158	Immune system phene	Dales (Horse), Fell Pony (Horse)
OMIA:000554-9796	Immunoglobulin G deficiency	Equus caballus	horse				Immune system phene
OMIA:000556-9796	Immunoglobulin M deficiency	Equus caballus	horse				Immune system phene
OMIA:001762-9796	Impaired acrosomal reaction	Equus caballus	horse				Reproductive system phene
OMIA:001770-9796	Impaired balance	Equus caballus	horse				Behaviour / neurological phene
OMIA:001899-9796	Incontinentia pigmenti	Equus caballus	horse	X-linked incomplete dominant	IKBKG	337	Pigmentation phene, Mortality / aging (incl. embryonic lethal), Integument (skin) phene	Quarter Horse (Horse), Warmblood (Horse)
OMIA:001687-9796	Inflammatory bowel disease	Equus caballus	horse				Digestive / alimentary phene
OMIA:001664-9796	Insect bite hypersensitivity, susceptibility to	Equus caballus	horse	Multifactorial			Integument (skin) phene, Immune system phene	Friesian (Horse), Icelandic Horse (Horse), Old Kladruby Horse (Horse), Shetland Pony (Horse)
OMIA:000157-9796	Intervertebral disc disease	Equus caballus	horse				Skeleton phene (incl. short stature &amp; teeth)
OMIA:001227-9796	Intussusception, susceptibility to	Equus caballus	horse				Digestive / alimentary phene
OMIA:001287-9796	Keratitis	Equus caballus	horse				Vision / eye phene
OMIA:000576-9796	Knobbed acrosome	Equus caballus	horse				Reproductive system phene
OMIA:001982-9796	kyphoscoliotic Ehlers-Danlos syndrome (kEDS), PLOD1-related	Equus caballus	horse	Autosomal recessive	PLOD1	165	Integument (skin) phene	Thoroughbred (Horse), Warmblood (Horse)
OMIA:000579-9796	Lameness	Equus caballus	horse				Limbs / fins / digit / tail phene, Behaviour / neurological phene
OMIA:001225-9796	Laminitis	Equus caballus	horse				Limbs / fins / digit / tail phene
OMIA:002417-9796	Laryngeal collapse, dynamic	Equus caballus	horse				Respiratory system phene
OMIA:001206-9796	Laryngeal paralysis, generic	Equus caballus	horse				Respiratory system phene
OMIA:000584-9796	Leg defects	Equus caballus	horse				Limbs / fins / digit / tail phene
OMIA:000604-9796	Linear epidermal nevi	Equus caballus	horse				Integument (skin) phene
OMIA:001924-9796	Lordosis	Equus caballus	horse				Skeleton phene (incl. short stature &amp; teeth)	American Saddle Horse (Horse), Lipizzan horse (Horse)
OMIA:001189-9796	Lymphangiectasia	Equus caballus	horse				Immune system phene
OMIA:000613-9796	Lymphoedema	Equus caballus	horse				Immune system phene	Belgian Draft (Horse), Rheinisch Deutsches Kaltblut, Germany (Horse)
OMIA:001733-9796	Lymphoma, generic	Equus caballus	horse				Neoplasm
OMIA:002354-9796	Male subfertility	Equus caballus	horse				Reproductive system phene
OMIA:000621-9796	Malignant hyperthermia	Equus caballus	horse	Autosomal dominant	RYR1	159	Homeostasis / metabolism phene	Appaloosa (Horse), Arab (Horse), Quarter Horse (Horse), Thoroughbred (Horse)
OMIA:001217-9796	Meckel diverticulum	Equus caballus	horse				Digestive / alimentary phene
OMIA:002144-9796	Medetomidine insensitivity	Equus caballus	horse				Homeostasis / metabolism phene
OMIA:000629-9796	Megacolon	Equus caballus	horse	Autosomal	EDNRB	160	Pigmentation phene, Nervous system phene, Digestive / alimentary phene	American Paint (Horse), Miniature Horse (Horse), Quarter Horse (Horse), Thoroughbred (Horse)
OMIA:000631-9796	Megaoesophagus, generic	Equus caballus	horse				Digestive / alimentary phene
OMIA:002231-9796	Melanoma, generic	Equus caballus	horse	Somatic mutation			Neoplasm
OMIA:001898-9796	Metabolic syndrome	Equus caballus	horse				Endocrine / exocrine gland phene (incl mammary gland)
OMIA:002521-9796	Mitral valve dysplasia	Equus caballus	horse				Cardiovascular system phene
OMIA:000659-9796	Monorchidism	Equus caballus	horse				Reproductive system phene
OMIA:000662-9796	Motor neuron disease, lower	Equus caballus	horse				Nervous system phene
OMIA:001457-9796	Multiple acyl-CoA dehydrogenase deficiency	Equus caballus	horse				Homeostasis / metabolism phene
OMIA:000733-9796	Multiple ocular defects	Equus caballus	horse	Autosomal co-dominant	PMEL	903	Vision / eye phene	Icelandic Horse (Horse), Kentucky Mountain Saddle, United States of America (Horse), Missouri Fox Trotter, Germany (Horse), Rocky Mountain, United States of America (Horse)
OMIA:001109-9796	Mycosis fungoides	Equus caballus	horse				Neoplasm
OMIA:001163-9796	Myeloencephalopathy, degenerative	Equus caballus	horse				Nervous system phene	Caspian (Horse)
OMIA:001120-9796	Myelopathy, fibrocartilaginous embolic	Equus caballus	horse				Nervous system phene
OMIA:002480-9796	Myopathy, atypical	Equus caballus	horse				Muscle phene
OMIA:002330-9796	Myopathy, myofibrillar	Equus caballus	horse				Muscle phene	Arab (Horse)
OMIA:002141-9796	Myositis, immune-mediated	Equus caballus	horse	Autosomal	MYH1	973	Muscle phene	Belgian Draft (Horse), Quarter Horse (Horse), Welsh Pony (Horse)
OMIA:000698-9796	Myotonia	Equus caballus	horse	Autosomal recessive	CLCN1	161	Muscle phene	New Forest Pony (Horse)
OMIA:002096-9796	Naked foal syndrome	Equus caballus	horse	Autosomal recessive	ST14	354	Integument (skin) phene	Akhal-Teke (Horse)
OMIA:000703-9796	Narcolepsy	Equus caballus	horse				Behaviour / neurological phene
OMIA:002852-9796	Nasolacrimal duct obstruction	Equus caballus	horse				Vision / eye phene
OMIA:000704-9796	Navicular disease	Equus caballus	horse				Skeleton phene (incl. short stature &amp; teeth), Limbs / fins / digit / tail phene
OMIA:002587-9796	Neoplasm, generic	Equus caballus	horse				Neoplasm
OMIA:000715-9796	Neuroaxonal dystrophy, generic	Equus caballus	horse	Multifactorial			Nervous system phene	American Paint (Horse), American Trotter (Horse), Appaloosa (Horse), Arab (Horse), Haflinger (Horse), Lusitanian (Horse), Morgan (Horse), Paso Fino (Horse), Quarter Horse (Horse), Thoroughbred (Horse), Traditional Gypsy Cob, United Kingdom of Great Britain and Northern Ireland (Horse), Warmblood (Horse)
OMIA:000720-9796	Neurological syndrome	Equus caballus	horse				Nervous system phene
OMIA:000181-9796	Neuronal Ceroid Lipofuscinosis, generic	Equus caballus	horse				Lysosomal storage disease, Nervous system phene
OMIA:002692-9796	Night blindness, congenital stationary, GRM6-related	Equus caballus	horse		GRM6	1552	Vision / eye phene	American Saddle Horse (Horse), American Trotter (Horse), Miniature Horse (Horse), Missouri Fox Trotting Horse, United States of America (Horse), Morgan (Horse), Quarter Horse (Horse), Racking Horse (Horse), Rocky Mountain, United States of America (Horse), Spotted Saddle Horse (Horse), Tennessee Walking Horse (Horse)
OMIA:001341-9796	Night blindness, congenital stationary, TRPM1-related	Equus caballus	horse	Autosomal incomplete dominant	TRPM1	725	Pigmentation phene, Vision / eye phene	American Miniature Horse (Horse), Appaloosa (Horse), British Spotted Pony, Spotted Pony, United Kingdom of Great Britain and Northern Ireland (Horse), English Spotted Pony, Australia (Horse), Knabstrupper (Horse), Noric (Horse), Pony Of the Americas, Germany (Horse), Thoroughbred (Horse)
OMIA:002813-9796	Nose / head / face shape	Equus caballus	horse				Skeleton phene (incl. short stature &amp; teeth), Craniofacial phene
OMIA:001258-9796	Obesity	Equus caballus	horse				Adipose tissue phene
OMIA:000735-9796	Ocular squamous cell carcinoma	Equus caballus	horse	Autosomal recessive	DDB2	167	Neoplasm	Appaloosa (Horse), Belgian Draft (Horse), Connemara Pony (Horse), Haflinger (Horse), Rocky Mountain, United States of America (Horse), Welsh Pony (Horse)
OMIA:002789-9796	Odontoclastic tooth resorption	Equus caballus	horse				Skeleton phene (incl. short stature &amp; teeth)
OMIA:000741-9796	Omphalocele	Equus caballus	horse				Growth / size / body region phene
OMIA:000747-9796	Osteoarthritis	Equus caballus	horse				Skeleton phene (incl. short stature &amp; teeth)
OMIA:000748-9796	Osteochondritis dissecans	Equus caballus	horse				Skeleton phene (incl. short stature &amp; teeth)
OMIA:002555-9796	Osteochondromatosis, generic	Equus caballus	horse				Skeleton phene (incl. short stature &amp; teeth)
OMIA:000750-9796	Osteochondrosis	Equus caballus	horse				Skeleton phene (incl. short stature &amp; teeth)
OMIA:000755-9796	Osteopetrosis	Equus caballus	horse				Skeleton phene (incl. short stature &amp; teeth)	Peruvian Paso (Horse)
OMIA:000105-9796	Osteoporosis	Equus caballus	horse				Skeleton phene (incl. short stature &amp; teeth)
OMIA:001110-9796	Otitis externa, susceptibility to	Equus caballus	horse				Hearing / vestibular / ear phene
OMIA:001277-9796	Otitis interna, susceptibility to	Equus caballus	horse				Hearing / vestibular / ear phene
OMIA:001266-9796	Otitis media, susceptibility to	Equus caballus	horse				Hearing / vestibular / ear phene
OMIA:001307-9796	Palmar/plantar osteochondral fragments	Equus caballus	horse				Skeleton phene (incl. short stature &amp; teeth), Limbs / fins / digit / tail phene
OMIA:001147-9796	Papillomatosis, cutaneous	Equus caballus	horse				Integument (skin) phene
OMIA:000778-9796	Patellar luxation	Equus caballus	horse				Limbs / fins / digit / tail phene
OMIA:000779-9796	Patent ductus arteriosus	Equus caballus	horse				Cardiovascular system phene	Arab (Horse)
OMIA:001188-9796	Pemphigus	Equus caballus	horse				Integument (skin) phene
OMIA:001857-9796	Pentalogy of Fallot	Equus caballus	horse				Cardiovascular system phene
OMIA:000789-9796	Perosomus elumbis	Equus caballus	horse				Embryo phene
OMIA:000794-9796	Persistent right aortic arch	Equus caballus	horse				Cardiovascular system phene
OMIA:000795-9796	Persistent truncus arteriosus	Equus caballus	horse				Cardiovascular system phene
OMIA:002475-9796	Placenta, retained	Equus caballus	horse	Multifactorial			Reproductive system phene
OMIA:000807-9796	Polycystic kidney disease	Equus caballus	horse				Renal / urinary system phene
OMIA:000810-9796	Polydactyly	Equus caballus	horse				Skeleton phene (incl. short stature &amp; teeth), Limbs / fins / digit / tail phene
OMIA:001537-9796	Polysaccharide storage myopathy, type 2	Equus caballus	horse				Muscle phene
OMIA:001158-9796	Polysaccharide storage myopathy/PSSM1/Exertional rhabdomyolysis	Equus caballus	horse	Autosomal incomplete dominant	GYS1	163	Muscle phene	American Paint (Horse), Belgian Draft (Horse), Haflinger (Horse), Noric (Horse), Quarter Horse (Horse)
OMIA:000817-9796	Portosystemic shunt	Equus caballus	horse				Haematopoietic system phene
OMIA:000819-9796	Prekallikrein deficiency	Equus caballus	horse				Haematopoietic system phene
OMIA:000823-9796	Prognathism	Equus caballus	horse				Skeleton phene (incl. short stature &amp; teeth), Craniofacial phene
OMIA:000835-9796	Protein C deficiency	Equus caballus	horse				Haematopoietic system phene
OMIA:001205-9796	Pseudocholinesterase deficiency	Equus caballus	horse				Homeostasis / metabolism phene
OMIA:001538-9796	Racing distance	Equus caballus	horse	Multifactorial	MSTN	443	Muscle phene	Quarter Horse (Horse), Thoroughbred (Horse)
OMIA:001600-9796	Racing performance	Equus caballus	horse				Homeostasis / metabolism phene
OMIA:001691-9796	Recombination rate	Equus caballus	horse				Normal phene
OMIA:001456-9796	Recurrent airway obstruction	Equus caballus	horse	Multifactorial			Respiratory system phene, Immune system phene
OMIA:001872-9796	Recurrent uveitis	Equus caballus	horse				Vision / eye phene	Appaloosa (Horse), Icelandic Horse (Horse), Knabstrupper (Horse), Warmblood (Horse)
OMIA:001135-9796	Renal dysplasia	Equus caballus	horse				Renal / urinary system phene
OMIA:000334-9796	Resistance to encephalomyelitis	Equus caballus	horse				Nervous system phene, Immune system phene
OMIA:001925-9796	Resistance/susceptibility to arteritis virus	Equus caballus	horse				Immune system phene
OMIA:001873-9796	Response to training	Equus caballus	horse				Homeostasis / metabolism phene
OMIA:000866-9796	Retinal degeneration	Equus caballus	horse				Vision / eye phene
OMIA:000275-9796	Retinal detachment	Equus caballus	horse				Vision / eye phene
OMIA:002364-9796	Rickets, generic	Equus caballus	horse				Skeleton phene (incl. short stature &amp; teeth)
OMIA:000888-9796	Sarcoid	Equus caballus	horse	Multifactorial			Neoplasm	Freiberger (Horse)
OMIA:000890-9796	Schistosomus reflexus	Equus caballus	horse				Embryo phene
OMIA:000891-9796	Scoliosis	Equus caballus	horse				Skeleton phene (incl. short stature &amp; teeth)
OMIA:001161-9796	Self-mutilation syndrome	Equus caballus	horse				Behaviour / neurological phene
OMIA:000220-9796	Severe combined immunodeficiency disease, autosomal, PRKDC-related	Equus caballus	horse	Autosomal recessive	PRKDC	511	Immune system phene	Arab (Horse)
OMIA:002776-9796	Sex chromosome difference of sexual development, generic	Equus caballus	horse				Reproductive system phene, Chromosomal disorder
OMIA:001728-9796	Sex determination	Equus caballus	horse		SRY		Reproductive system phene
OMIA:000676-9796	Shivers	Equus caballus	horse				Nervous system phene
OMIA:001102-9796	Situs inversus	Equus caballus	horse				Growth / size / body region phene
OMIA:002013-9796	Skeletal atavism	Equus caballus	horse	Recessive	SHOX	686, 1455	Skeleton phene (incl. short stature &amp; teeth), Limbs / fins / digit / tail phene	Shetland Pony (Horse)
OMIA:002846-9796	Spinocerebellar ataxia, juvenile	Equus caballus	horse	Probably autosomal recessive			Nervous system phene	Quarter Horse (Horse)
OMIA:000944-9796	Spongiform encephalopathy, susceptibility/resistance to	Equus caballus	horse				Nervous system phene
OMIA:000950-9796	Stringhalt	Equus caballus	horse				Behaviour / neurological phene
OMIA:000955-9796	Sudden death	Equus caballus	horse				Mortality / aging (incl. embryonic lethal)
OMIA:000958-9796	Summer sores, susceptibility to	Equus caballus	horse				Integument (skin) phene, Immune system phene
OMIA:001816-9796	Superficial digital flexor tendon injury	Equus caballus	horse				Limbs / fins / digit / tail phene	Thoroughbred (Horse)
OMIA:001174-9796	Synovial chondromatosis	Equus caballus	horse				Skeleton phene (incl. short stature &amp; teeth)
OMIA:000965-9796	Syringomyelia	Equus caballus	horse				Nervous system phene
OMIA:001761-9796	Telomere length	Equus caballus	horse				Normal phene
OMIA:000990-9796	Tendons, contracted, congenital	Equus caballus	horse				Muscle phene
OMIA:001535-9796	Testicular regression syndrome	Equus caballus	horse				Reproductive system phene
OMIA:000393-9796	Tetragametic chimerism (including Freemartin)	Equus caballus	horse				Reproductive system phene
OMIA:000994-9796	Tetralogy of Fallot	Equus caballus	horse				Cardiovascular system phene	Arab (Horse), Morgan (Horse)
OMIA:001000-9796	Thrombasthenia	Equus caballus	horse	Autosomal recessive	ITGA2B	164, 512	Haematopoietic system phene	Oldenburg (Horse), Quarter Horse (Horse), Thoroughbred (Horse)
OMIA:002272-9796	Thrombasthenia, atypical	Equus caballus	horse				Haematopoietic system phene
OMIA:001001-9796	Thrombocytopenia	Equus caballus	horse				Haematopoietic system phene
OMIA:001013-9796	Torticollis	Equus caballus	horse				Skeleton phene (incl. short stature &amp; teeth)
OMIA:002351-9796	Transmission ratio distortion	Equus caballus	horse				Reproductive system phene, Mortality / aging (incl. embryonic lethal)
OMIA:002824-9796	Tricuspid valve atresia	Equus caballus	horse				Cardiovascular system phene	Arab (Horse)
OMIA:001022-9796	Twinning	Equus caballus	horse				Reproductive system phene
OMIA:001027-9796	Ulcer, stomach	Equus caballus	horse				Digestive / alimentary phene
OMIA:001033-9796	Urolithiasis	Equus caballus	horse				Renal / urinary system phene
OMIA:002822-9796	Uterine aplasia	Equus caballus	horse				Reproductive system phene
OMIA:001036-9796	Uterus bicollis	Equus caballus	horse				Reproductive system phene
OMIA:001041-9796	Ventricular septal defect	Equus caballus	horse				Cardiovascular system phene	Arab (Horse), Thoroughbred (Horse)
OMIA:001042-9796	Ventricular septal defect and atrial fibrillation	Equus caballus	horse				Cardiovascular system phene
OMIA:001971-9796	Ventricular septal defect and quadricuspid aortic valve	Equus caballus	horse				Cardiovascular system phene
OMIA:001055-9796	Vitiligo	Equus caballus	horse				Integument (skin) phene
OMIA:001339-9796	Von Willebrand disease II	Equus caballus	horse	Autosomal			Haematopoietic system phene	Quarter Horse (Horse), Thoroughbred (Horse)
OMIA:001056-9796	Von Willebrand disease, generic	Equus caballus	horse				Haematopoietic system phene
OMIA:001070-9796	Whorl	Equus caballus	horse				Integument (skin) phene
OMIA:000901-9796	XX difference of sexual development, generic	Equus caballus	horse				Reproductive system phene	American Saddle Horse (Horse), Arab (Horse), Lusitanian (Horse), Paso Fino (Horse)
OMIA:001601-9796	XY difference of sexual development, generic	Equus caballus	horse				Reproductive system phene
OMIA:001230-9796	XY sex reversal, SRY-related	Equus caballus	horse	Y-linked	SRY	659	Reproductive system phene	American Trotter (Horse)
OMIA:001079-9796	Yellow fat	Equus caballus	horse				Adipose tissue phene
OMIA:002328-9792	Behaviour	Equus grevyi	Grevy's zebra				Behaviour / neurological phene
OMIA:000247-9792	Cushing disease, pituitary-dependent hyperadrenocorticism	Equus grevyi	Grevy's zebra				Endocrine / exocrine gland phene (incl mammary gland)
OMIA:002587-9792	Neoplasm, generic	Equus grevyi	Grevy's zebra				Neoplasm
OMIA:000781-9792	Patent urachus	Equus grevyi	Grevy's zebra				Embryo phene
OMIA:002657-9794	Chromosomal abnormality, generic	Equus hemionus	onager				Chromosomal disorder
OMIA:000200-9794	Coat colour, generic	Equus hemionus	onager				Pigmentation phene
OMIA:000888-9794	Sarcoid	Equus hemionus	onager				Neoplasm
OMIA:002637-94398	Adaptation, environment, generic	Equus kiang	kiang	Multifactorial			Normal phene
OMIA:002657-94398	Chromosomal abnormality, generic	Equus kiang	kiang				Chromosomal disorder
OMIA:001972-9798	Coat colour, dun	Equus przewalskii	Przewalski's horse				Pigmentation phene
OMIA:001199-9798	Coat colour, extension	Equus przewalskii	Przewalski's horse	Autosomal recessive	MC1R		Pigmentation phene
OMIA:000247-9798	Cushing disease, pituitary-dependent hyperadrenocorticism	Equus przewalskii	Przewalski's horse				Endocrine / exocrine gland phene (incl mammary gland)
OMIA:001715-9798	Gaitedness, DMRT3-related	Equus przewalskii	Przewalski's horse		DMRT3		Normal phene
OMIA:002776-9798	Sex chromosome difference of sexual development, generic	Equus przewalskii	Przewalski's horse				Reproductive system phene, Chromosomal disorder
OMIA:002328-89248	Behaviour	Equus quagga	plains zebra				Behaviour / neurological phene
OMIA:002657-89248	Chromosomal abnormality, generic	Equus quagga	plains zebra				Chromosomal disorder
OMIA:000200-89248	Coat colour, generic	Equus quagga	plains zebra				Pigmentation phene
OMIA:000247-89248	Cushing disease, pituitary-dependent hyperadrenocorticism	Equus quagga	plains zebra				Endocrine / exocrine gland phene (incl mammary gland)
OMIA:002328-9791	Behaviour	Equus zebra	mountain zebra				Behaviour / neurological phene
OMIA:001894-9791	Cervical vertebral compressive myelopathy	Equus zebra	mountain zebra				Skeleton phene (incl. short stature &amp; teeth), Nervous system phene
OMIA:000888-9791	Sarcoid	Equus zebra	mountain zebra				Neoplasm

## Sheet: Table S2. Equus variants
Table S2. Equus variants in OMIA (accessed 13/6/2024).
Donkey/Ass
OMIA Variant ID	OMIA Phene-Species ID(s)	Species Name	Variant Phenotype	Gene	Type of Variant	Reference Sequence	Chr.	g. or m.	c. or n.	p.	EVA ID	Year Published	PubMed ID(s)	Breed(s)
150	OMIA:000209-9793	ass (donkey)	Coat colour, dominant white	KIT	missense	ASM1607732v2	3	NC_052179.1:g.139882496A>C	XM_014853517.2:c.662A>C	XP_014709003.2:p.(Y221S)		2015	25818843
405	OMIA:001737-9793	ass (donkey)	Coat colour, white spotting, due to KIT	KIT	splicing	ASM1607732v2	3	NC_052179.1:g.139911533T>A	XM_014853517.2:c.1978+2T>A			2015	25818843
347	OMIA:000439-9793	ass (donkey)	Hair, long	FGF5	nonsense (stop-gain)	ASM1607732v2	3	NC_052179.1:g.161373495G>A	XM_014836312.2:c.245G>A	XP_014691798.1:p.W82*		2014	25927731	Âne de Provence, France (Ass) Âne des Pyrénées, France (Ass) Âne grand noir du Berry, France (Ass) Âne normand, France (Ass)
560	OMIA:000439-9793	ass (donkey)	Hair, long	FGF5	deletion, small (<=20)	ASM1607732v2	3	NC_052179.1:g.161381098_161381099del	XM_014836312.2:c.433_434del	XP_014691798.1:p.M145Vfs*15		2014	25927731	Âne Bourbonnais, France (Ass) Âne des Pyrénées, France (Ass) Âne normand, France (Ass) Poitou (Ass)
1277	OMIA:001972-9793	ass (donkey)	Coat colour, dun	TBX3	insertion, small (<=20)	ASM1607732v2	8	NC_052184.1:42737976_42737977insT				2020	33293529
149	OMIA:000201-9793	ass (donkey)	No light points	ASIP	missense	ASM1607732v2	15	NC_052191.1:g.25406489T>C	XM_044748287.1:c.349T>C	XP_044604222.1:p.(C117R)		2015	25887951	Âne de Provence, France (Ass) Âne normand, France (Ass) Dezhou, China (Ass) Miniature, United States of America (Ass)
151	OMIA:000202-9793	ass (donkey)	Coat colour, albinism	TYR	missense	ASM1607732v2	20	NC_052196.1:58132615G>C	XM_014827959.2:c.616C>G	XP_014683445.2:p.(H206D)		2016	26763160
996	OMIA:001199-9793	ass (donkey)	Coat colour, red	MC1R	missense	ASM1607732v2	28	NC_052204.1:g.63570188T>C	XM_014836533.2:c.629T>C	XP_014692019.1:p.(M210T)		2014	25155046	Âne de Provence, France (Ass) Âne des Pyrénées, France (Ass) Âne normand, France (Ass) Miniature, United States of America (Ass)
Horse
OMIA Variant ID	OMIA Phene-Species ID(s)	Species Name	Variant Phenotype	Gene	Type of Variant	Reference Sequence	Chr.	g. or m.	c. or n.	p.	EVA ID	Year Published	PubMed ID(s)	Breed(s)
725	OMIA:001341-9796, OMIA:002139-9796	horse	Stationary congenital night blindness & Leopard Complex/Appaloosa spotting	TRPM1	insertion, gross (>20)	EquCab3.0	1	NC_009144.3:g.109211964_109211965insN[1378]				2013	24167615	American Miniature Horse (Horse) Appaloosa (Horse) British Spotted Pony, Spotted Pony, United Kingdom of Great Britain and Northern Ireland (Horse) English Spotted Pony, Australia (Horse) Knabstrupper (Horse) Noric (Horse) Pony Of the Americas, Germany (Horse) Thoroughbred (Horse)
157	OMIA:000327-9796	horse	Ehlers-Danlos syndrome	PPIB	missense	EquCab3.0	1	NC_009144.3:g.129307092G>A	NM_001099761.1:c.115G>A	NP_001093231.1:p.(G39R)	rs396329681	2007	17498917	Quarter Horse (Horse)
510	OMIA:001501-9796	horse	Lavender foal syndrome	MYO5A	deletion, small (<=20)	EquCab3.0	1	NC_009144.3:g.139290592del	XM_023617258.1:c.4249del	XP_023473026.1:p.(R1417Afs*13)		2010	20419149	Arab (Horse)
811	OMIA:002124-9796	horse	Tiger eye	SLC24A5	deletion, gross (>20)	EquCab3.0	1	NC_009144.3:g.143129074_143129702del				2017	28655738	Paso Fino (Horse)
810	OMIA:002124-9796	horse	Tiger eye	SLC24A5	missense	EquCab3.0	1	NC_009144.3:g.143145865A>T	XM_023618043.1:c.272A>T	XP_023473811.1:p.(F91Y)	rs5334475205	2017	28655738	Paso Fino (Horse)
348	OMIA:000487-9796	horse	Hydrocephalus	B3GALNT2	nonsense (stop-gain)	EquCab3.0	1	NC_009144.3:g.76887901C>T	XM_001491545.6:c.1423C>T	XP_001491595.2:p.(Q475*)	rs3429464524	2015	26452345	Belgian Draft (Horse) Friesian (Horse) Warmblood (Horse)
1001	OMIA:001271-9796	horse	Dwarfism, ACAN-related	ACAN	deletion, gross (>20)	EquCab3.0	1	NC_009144.3:g.952574879_95257499del	XM_005602799.2:c.7633_7653del	XP_005602856.2:p.(F2545_C2551del)	rs1095048839	2018	30058072	Miniature Horse (Horse)
788	OMIA:001271-9796	horse	Dwarfism, ACAN-related	ACAN	missense	EquCab3.0	1	NC_009144.3:g.95282140C>G	XM_023650286.1:c.1513G>C	XP_023506054.1:p.(A505P)	rs1095048823	2017	27942904	Miniature Horse (Horse) Shetland Pony (Horse)
1000	OMIA:001271-9796	horse	Dwarfism, ACAN-related	ACAN	missense	EquCab3.0	1	NC_009144.3:g.95284530C>T	XP_023506054.1:c.1270C>T	XP_023506054.1:p.(V424M)	rs3091781465	2018	30058072	Miniature Horse (Horse) Quarter Horse (Horse) Warmblood (Horse)
999	OMIA:001271-9796	horse	Dwarfism, ACAN-related	ACAN	deletion, small (<=20)	EquCab3.0	1	NC_009144.3:g.95291271del	XM_023650281.1:c.245del	XP_023506054.1:p.(K82Rfs*54)	rs1095048841	2018	30058072	Miniature Horse (Horse)
437	OMIA:000175-9796	horse	Cerebellar abiotrophy	MUTYH	not known	EquCab3.0	2	NC_009145.3:g.13122415C>T	ENSECAT00000009202.3:c.541-13539C>T		rs397160943	2011	21126570	Arab (Horse) Bashkir Curly (Horse) Quarter Horse (Horse) Trakehner (Horse) Welsh Pony (Horse)
165	OMIA:001982-9796	horse	Fragile Foal Syndrome	PLOD1	missense	EquCab3.0	2	NC_009145.3:g.39927817C>T	XM_001491331.6:c.2032G>A	XP_001491381.1:p.(G678R)	rs1136065234	2015	25637337	Thoroughbred (Horse) Warmblood (Horse)
154	OMIA:001199-9796	horse	Coat colour, chesnut	MC1R	missense	EquCab3.0	3	NC_009146.3:g.36979560C>T	NM_001114534.1:c.248C>T	NP_001108006.1:p.(S83F)	rs68458866	1996	8995760	American Trotter (Horse) Arab (Horse) Belgian Draft (Horse) Clydesdale (Horse) Freiberger (Horse) Icelandic Horse (Horse) Morgan (Horse) Quarter Horse (Horse) Shetland Pony (Horse) Thoroughbred (Horse) Warmblood (Horse) Welsh Pony (Horse)
155	OMIA:001199-9796	horse	Coat colour, chesnut	MC1R	missense	EquCab3.0	3	NC_009146.3:g.36979562G>A	NM_001114534.1:c.250G>A	NP_001108006.1:p.(D84N)	rs3443929753	2000	11086549	Belgian Draft (Horse)
1331	OMIA:000209-9796	horse	White spotting	KIT	missense	EquCab3.0	3	NC_009146.3:g.79538738C>T	NM_001163866.1:c.2878G>A	NP_001157338.1:p.(A960T)	rs1141982296	2021	34223905	American Paint (Horse) American Trotter (Horse) Belgian Draft (Horse) Icelandic Horse (Horse) Quarter Horse (Horse) Thoroughbred (Horse) Welsh Pony (Horse)
882	OMIA:000209-9796	horse	Coat colour, dominant white	KIT	splicing	EquCab3.0	3	NC_009146.3:g.79540429C>T	NM_001163866.1:c.2684+1G>A		rs5334475183	2009	19456317	Süddeutsches Kaltblut, Germany (Horse)
939	OMIA:000209-9796	horse	Coat colour, dominant white	KIT	deletion, small (<=20)	EquCab3.0	3	NC_009146.3:g.79540694del	NM_001163866.1:c.2536del	NP_001157338.1:p.(S846Vfs*15)	rs3101685403	2018	29333746	Thoroughbred (Horse)
873	OMIA:000209-9796	horse	Coat colour, dominant white	KIT	missense	EquCab3.0	3	NC_009146.3:g.79540741T>A	NM_001163866.1:c.2489A>T	NP_001157338.1:p.(K830I)	rs5334475213	2011	21554354	Oldenburg (Horse)
883	OMIA:000209-9796	horse	Coat colour, dominant white	KIT	splicing	EquCab3.0	3	NC_009146.3:g.79544066C>G	NM_001163866.1:c.2472+5G>C		rs3102773259	2011	21554354	Miniature Horse (Horse) Quarter Horse (Horse) Shetland Pony (Horse)
889	OMIA:000209-9796	horse	Coat colour, dominant white	KIT	deletion, gross (>20)	EquCab3.0	3	NC_009146.3:g.79544098_79544151del	NM_001163866.1:c.2392_2445del	NP_001157338.1:p.(H798_N815del)		2011	21554354	Thoroughbred (Horse)
891	OMIA:000209-9796	horse	White spotting	KIT	deletion, small (<=20)	EquCab3.0	3	NC_009146.3:g.79544174del	NM_001163866.1:c.2369delC	NP_001157338.1:p.(A790Efs*20)	rs5334475210	2015	26059442	Icelandic Horse (Horse)
885	OMIA:000209-9796	horse	Coat colour, dominant white	KIT	splicing	EquCab3.0	3	NC_009146.3:g.79544206A>T			rs5334475211	2005	16284805	Appaloosa (Horse) Haflinger (Horse) Lipizzan horse (Horse) Noric (Horse) Quarter Horse (Horse)
893	OMIA:000209-9796	horse	Coat colour, dominant white	KIT	splicing	EquCab3.0	3	NC_009146.3:g.79545245C>T	NM_001163866.1:c.2349+1G>A		rs3443588955	2017	28856698	Trottatore Italiano, Italy (Horse)
1462	OMIA:000209-9796	horse	Dominant white spotting	KIT	missense	EquCab3.0	3	NC_009146.3:g.79545248T>A	NM_001163866.1:c.2347A>T	NP_001157338.1:p.(N783Y)		2022	35641888	American Trotter (Horse)
881	OMIA:000209-9796	horse	Coat colour, dominant white	KIT	splicing	EquCab3.0	3	NC_009146.3:g.79545374C>T	NM_001163866.1:c.2222-1G>A		rs3434854925	2009	19456317	Icelandic Horse (Horse)
886	OMIA:000209-9796	horse	Coat colour, dominant white	KIT	deletion, small (<=20)	EquCab3.0	3	NC_009146.3:g.79545900del	NM_001163866.1:c.2193delG	NP_001157338.1:p.(T732Qfs*9)	rs5334475194	2009	19456317	Thoroughbred (Horse)
878	OMIA:000209-9796	horse	Coat colour, dominant white	KIT	nonsense (stop-gain)	EquCab3.0	3	NC_009146.3:g.79545942G>C	NM_001163866.1:c.2151C>G	NP_001157338.1:p.(Y717*)	rs5334475201	2007	17997609	Freiberger (Horse)
877	OMIA:000209-9796	horse	Coat colour, dominant white	KIT	missense	EquCab3.0	3	NC_009146.3:g.79548220T>C	NM_001163866.1:c.2045G>A	NP_001157338.1:p.(R682H)	rs1143160924	2013	23659293	American Paint (Horse) American Trotter (Horse) Appaloosa (Horse) Arab (Horse) Belgian Draft (Horse) Clydesdale (Horse) Freiberger (Horse) German Riding Pony (Horse) Morgan (Horse) Noric (Horse) Oldenburg (Horse) Quarter Horse (Horse) Shetland Pony (Horse) Thoroughbred (Horse) Tori hobune, Estonia (Horse) Traditional Gypsy Cob, United Kingdom of Great Britain and Northern Ireland (Horse) Warmbloo…
875	OMIA:000209-9796	horse	Coat colour, dominant white	KIT	missense	EquCab3.0	3	NC_009146.3:g.79548244A>G	NM_001163866.1:c.2021T>C	NP_001157338.1:p.(L674P)	rs5334475224	2011	21554354	Japanese Draft, Japan (Horse)
1261	OMIA:000209-9796	horse	Extensive coat white patterning	KIT	missense	EquCab3.0	3	NC_009146.3:g.79548244A>T	NM_001163866.1:c.2021T>A	NP_001157338.1:p.(L674H)	rs5334475224	2020	33111383	Berber, Germany (Horse)
874	OMIA:000209-9796	horse	Coat colour, dominant white	KIT	missense	EquCab3.0	3	NC_009146.3:g.79548265T>A	NM_001163866.1:c.2000A>T	NP_001157338.1:p.(E667D)	rs5334475222	2011	21554354	Japanese Draft, Japan (Horse)
890	OMIA:000209-9796	horse	White spotting	KIT	deletion, gross (>20)	EquCab3.0	3	NC_009146.3:g.79548925_79550822del				2017	28444912	Thoroughbred (Horse)
868	OMIA:000209-9796	horse	Coat colour, dominant white	KIT	missense	EquCab3.0	3	NC_009146.3:g.79549540C>T	NM_001163866.1:c.1960G>A	NP_001157338.1:p.(G654R)	rs5334475198	2007	17997609	Thoroughbred (Horse)
869	OMIA:000209-9796	horse	Coat colour, dominant white	KIT	missense	EquCab3.0	3	NC_009146.3:g.79549781G>A	NM_001163866.1:c.1805C>T	NP_001157338.1:p.(A602V)		2007	17997609	Camarillo White Horse, United States of America (Horse)
871	OMIA:000209-9796	horse	Coat colour, dominant white	KIT	missense	EquCab3.0	3	NC_009146.3:g.79549797C>T	NM_001163866.1:c.1789G>A	NP_001157338.1:p.(G597R)	rs5334475209	2009	19456317	Holsteiner (Horse)
872	OMIA:000209-9796	horse	Coat colour, dominant white	KIT	missense	EquCab3.0	3	NC_009146.3:g.79550351A>G	NM_001163866.1:c.1597T>C	NP_001157338.1:p.(C533R)	rs5334475202	2011	21554354	Arab (Horse)
940	OMIA:000209-9796	horse	Coat colour, dominant white	KIT	missense	EquCab3.0	3	NC_009146.3:g.79551937A>C	NM_001163866.1:c.1473T>G	NP_001157338.1:p.(C491W)	rs3110307743	2018	29333746	Thoroughbred (Horse)
884	OMIA:000209-9796	horse	Coat colour, dominant white	KIT	splicing	EquCab3.0	3	NC_009146.3:g.79553751C>T	NM_001163866.1:c.1346+1G>A		rs5334475221	2013	23659293	CH-Warmblut, Switzerland (Horse)
876	OMIA:000209-9796	horse	Coat colour, dominant white	KIT	missense	EquCab3.0	3	NC_009146.3:g.79553776T>C	NM_001163866.1:c.1322A>G	NP_001157338.1:p.(Y441C)	rs5334475217	2013	23659293	Arab (Horse)
1476	OMIA:000209-9796	horse	Increased white spotting	KIT	missense	EquCab3.0	3	NC_009146.3:g.79566881T>C	NM_001163866.1:c.1171A>G	NP_001157338.1:p.(T391A)	rs1140732842	2022	35953947	American Paint (Horse) American Trotter (Horse) Appaloosa (Horse) Arab (Horse) Mangalarga (Horse) Morgan (Horse) Mustang (Horse) Quarter Horse (Horse) Rocky Mountain, United States of America (Bighorn sheep) Warmblood (Horse)
887	OMIA:000209-9796	horse	Coat colour, dominant white	KIT	deletion, small (<=20)	EquCab3.0	3	NC_009146.3:g.79566923_79566926del	NM_001163866.1:c.1126_1129del	NP_001157338.1:p.(E376Ffs*3)		2009	19456317	Quarter Horse (Horse)
870	OMIA:000209-9796	horse	Coat colour, dominant white	KIT	missense	EquCab3.0	3	NC_009146.3:g.79573754C>T	NM_001163866.1:c.856G>A	NP_001157338.1:p.(G286R)	rs5334475167	2009	19456317	Thoroughbred (Horse)
892	OMIA:000209-9796	horse	White spotting	KIT	splicing	EquCab3.0	3	NC_009146.3:g.79578484C>G	NM_001163866.1:c.756+1G>C		rs1095048836	2017	28378922	Arab (Horse)
879	OMIA:000209-9796	horse	Coat colour, dominant white	KIT	nonsense (stop-gain)	EquCab3.0	3	NC_009146.3:g.79578535T>A	NM_001163866.1:c.706A>T	NP_001157338.1:p.(K236*)	rs5334475200	2007	17997609	Arab (Horse)
938	OMIA:000209-9796	horse	Coat colour, dominant white	KIT	missense	EquCab3.0	3	NC_009146.3:g.79578573A>G	NM_001163866.1:c.668T>C	NP_001157338.1:p.(L223P)	rs3103992630	2018	29333746	Thoroughbred (Horse)
888	OMIA:000209-9796	horse	Coat colour, dominant white	KIT	deletion, small (<=20)	EquCab3.0	3	NC_009146.3:g.79579774_79579778del	NM_001163866.1:c.559_563del	NP_001157338.1:p.(S187Rfs*10)	rs5334475188	2010	Reference not in PubMed; see OMIA 000209-9796 for reference details	Thoroughbred (Horse)
1091	OMIA:000209-9796	horse	White spotting	KIT	deletion, gross (>20)	EquCab3.0	3	NC_009146.3:g.79579925_79581197del				2019	31463981	German Riding Pony (Horse)
880	OMIA:000209-9796	horse	Coat colour, dominant white	KIT	splicing	EquCab3.0	3	NC_009146.3:g.79580000C>G	NM_001163866.1:c.338-1G>C		rs5334475216	2009	19456317	Thoroughbred (Horse)
1330	OMIA:000209-9796	horse	White spotting	KIT	insertion, small (<=20)	EquCab3.0	3	NC_009146.3:g.79618532_79618533insA	NM_001163866.1:c.30_31insT	NP_001157338.1:p.(L11Sfs*115)		2021	34223905	Quarter Horse (Horse)
1369	OMIA:002458-9796	horse	Hypoparathyroidism	RAPGEF5	nonsense (stop-gain)	EquCab3.0	4	NC_009147.3:g.54108297G>T	XM_023639352.1:c.2624C>A	XP_023495120.1:p.(S875*)		2020	32986719	Thoroughbred (Horse)
161	OMIA:000698-9796	horse	Myotonia	CLCN1	missense	EquCab3.0	4	NC_009147.3:g.96518592A>C	XM_001915636.4:c.1775A>C	XP_001915671.3:p.(D592A)	rs5334475185	2012	22197188	New Forest Pony (Horse)
599	OMIA:001678-9796	horse	Epidermolysis bullosa, junctionalis, LAMC2-related	LAMC2	insertion, small (<=20)	EquCab3.0	5	NC_009148.3:g.17498175dup	NM_001081768.1:c.1372dup	NP_001075237.1:p.(R458Pfs)		2002	12230513	Belgian Draft (Horse) Breton, France (Horse) Cavallo Agricolo Italiano da Tiro Pesante Rapido, Italy (Horse) Comtois (Horse)
1605	OMIA:001688-9796	horse	Splashed white	PAX3	nonsense (stop-gain)	EquCab3.0	6	NC_009149.3:g.11196181G>A	XM_005610643.3:c.583C>T	XP_005610700.1:p.(R195*)		2023	37406837	Purebred Spanish (Horse)
791	OMIA:001688-9796	horse	Splashed white	PAX3	missense	EquCab3.0	6	NC_009149.3:g.11199026C>T	XM_001495160.4:c.209G>A	XP_001495210.1:p.(C70Y)	rs5334475189	2012	22511888	Lipizzan horse (Horse) Noric (Horse) Quarter Horse (Horse)
978	OMIA:001688-9796	horse	Splashed white	PAX3	missense	EquCab3.0	6	NC_009149.3:g.11199140G>C	XM_001495160.4:c.95C>G	XP_001495210.1:p.(P32R)	rs5334475206	2013	23659293	Appaloosa (Horse)
903	OMIA:001438-9796, OMIA:000733-9796	horse	Coat colour, silver AND Multiple congenital ocular anomalies	PMEL	missense	EquCab3.0	6	NC_009149.3:g.74569773G>A	NM_001163889.1:c.1849C>T	NP_001157361.1:p.(R617C)	rs3448111155	2006	17029645	American Miniature Horse (Horse) Ardennes (Horse) Comtois (Horse) Icelandic Horse (Horse) Missouri Fox Trotter, Germany (Horse) Morgan (Horse) Rocky Mountain, United States of America (Bighorn sheep) Shetland Pony (Horse)
1426	OMIA:002197-9796	horse	Coat colour, dilution (mushroom)	MFSD12	duplication	EquCab3.0	7	NC_009150.3:g.2544518dup	XM_023646425.1:c.600dup	XP_023502193.1:p.(D201fs)		2019	31635058	Shetland Pony (Horse)
354	OMIA:002096-9796	horse	Naked foal syndrome	ST14	nonsense (stop-gain)	EquCab3.0	7	NC_009150.3:g.39710628G>T	XM_005611718.2:c.388G>T	XP_005611775.1:p.(E130*)	rs5334475187	2017	28235824	Akhal-Teke (Horse)
1701	OMIA:001972-9796	horse	Dun	TBX3	regulatory	EquCab3.0	8	NC_009151.3:g.[20665796_20665797insCCTTCTGGC;20665807_20665808ins[1609]]				2016	26691985	Curly Horse (Horse) Fjord (Horse) Icelandic Horse (Horse) Quarter Horse (Horse)
1028	OMIA:001972-9796	horse	Non-dun with primitive markings	TBX3	regulatory	EquCab3.0	8	NC_009151.3:g.[20665796_20665797insCCTTCTGGC;20665807_20665808ins[1610]]				2016	26691985	American Trotter (Horse) Arab (Horse) Curly Horse (Horse) Faeroes Pony (Horse) Gotland Pony (Horse) Mongolian (Horse) Quarter Horse (Horse) Shetland Pony (Horse) Swedish Warmblood (Horse)
658	OMIA:001677-9796	horse	Epidermolysis bullosa, junctionalis, LAMA3-related	LAMA3	deletion, gross (>20)	EquCab3.0	8	NC_009151.3:g.48678342_48684920del				2009	19016681	American Saddle Horse (Horse)
965	OMIA:001897-9796	horse	Hoof wall separation syndrome	SERPINB11	insertion, small (<=20)	EquCab3.0	8	NC_009151.3:g.83600643_83600644insC	XM_001491598.3:c.504_505insC	XP_001491648.1:p.(T169Hfs*3)	rs3447216148	2015	25875171	Connemara Pony (Horse)
1029	OMIA:001972-9796	horse	Non-dun without primitive markings	TBX3	regulatory	EquCab3.0	8					2016	26691985
511	OMIA:000220-9796	horse	Severe combined immunodeficiency disease, autosomal	PRKDC	deletion, small (<=20)	EquCab3.0	9	NC_009152.3:g.36395752_36395756del	NM_001163858.1:c.9478_9482del	NP_001157330.1:p.(N3160fs*3)		1997	9103416	Arab (Horse)
163	OMIA:001158-9796	horse	Polysaccharide storage myopathy/Exertional rhabdomyolysis	GYS1	missense	EquCab3.0	10	NC_009153.3:g.19203501C>T	NM_001126125.2:c.926G>A	NP_001119597.2:p.(R309H)	rs1150416011	2008	18358695	American Paint (Horse) Appaloosa (Horse) Belgian Draft (Horse) Quarter Horse (Horse)
159	OMIA:000621-9796	horse	Malignant hyperthermia	RYR1	missense	EquCab3.0	10	NC_009153.3:g.9678680C>G	XM_023649662.1:c.7363C>G	XP_023505430.1:p.(R2455G)		2004	15318347	Quarter Horse (Horse)
162	OMIA:000785-9796	horse	HYPP	SCN4A	missense	EquCab3.0	11	NC_009154.3:g.15474228C>G	NM_001081761.1:c.4248C>G	NP_001075230.1:p.(F1416L)	rs1148998534	1992	1338908	Quarter Horse (Horse)
164	OMIA:001000-9796	horse	Thrombasthenia	ITGA2B	missense	EquCab3.0	11	NC_009154.3:g.19245752G>C	NM_001081793.1:c.215G>C	NP_001075262.1:p.(R72P)		2006	16407493	Quarter Horse (Horse) Thoroughbred (Horse)
512	OMIA:001000-9796	horse	Thrombasthenia	ITGA2B	deletion, small (<=20)	EquCab3.0	11	NC_009154.3:g.19247983_19247992del				2007	17338169	Peruvian Paso (Horse) Quarter Horse (Horse)
856	OMIA:000245-9796	horse	Curly coat	KRT25	missense	EquCab3.0	11	NC_009154.3:g.21962991G>A	NM_001346190.1:c.266G>A	NP_001333119.1:p.(R89H)	rs1095048844	2018	29686323, 29141579	Bashkir Curly (Horse) Curly Horse (Horse)
1040	OMIA:002175-9796	horse	Curly coat with/without hypotrichosis	SP6	missense	EquCab3.0	11	NC_009154.3:g.24096309C>T	XM_023652659.1:c.1090G>A	XP_023508427.1:p.(G364S)	rs1095048852	2018	29686323	Bashkir Curly (Horse) Missouri Fox Trotter, Germany (Horse)
973	OMIA:002141-9796	horse	Immune-mediated myositis	MYH1	missense	EquCab3.0	11	NC_009154.3:g.53345548T>C	NM_001081759.1:c.959A>G	NM_001081759.1:p.(E320G)	rs3435577028	2018	29510741	Belgian Draft (Horse) Quarter Horse (Horse) Welsh Pony (Horse)
167	OMIA:000735-9796	horse	Ocular squamous cell carcinoma	DDB2	missense	EquCab3.0	12	NC_009155.3:g.11726667C>T	XM_023654000.1:c.1013C>T	XP_023509768.1:p.(T338M)	rs1139682898	2017	28425625	Belgian Draft (Horse) Connemara Pony (Horse) Haflinger (Horse) Rocky Mountain, United States of America (Bighorn sheep) Welsh Pony (Horse)
152	OMIA:001263-9796	horse	Coat colour, champagne	SLC36A1	missense	EquCab3.0	14	NC_009157.3:g.26012449G>C	XM_023617382.1:c.188C>G	XP_023473150.1:p.(T63R)	rs5334475190	2008	18802473	American Cream Draft (Horse) American Miniature Horse (Horse) American Paint (Horse) American Saddle Horse (Horse) Appaloosa (Horse) Kentucky Mountain Saddle, United States of America (Horse) Missouri Fox Trotting Horse (Horse) Quarter Horse (Horse) Tennessee Walking Horse (Horse)
1552	OMIA:002692-9796	horse	Night blindness, congenital stationary, GRM6-related	GRM6	missense	EquCab3.0	14	NC_009157.3:g.2655618C>T	XM_001916934.4:c.533C>T	XP_001916969.3:p.(T178M)	rs1138010744	2021	32654228	American Saddle Horse (Horse) American Trotter (Horse) Miniature Horse (Horse) Missouri Fox Trotting Horse, United States of America (Horse) Morgan (Horse) Quarter Horse (Horse) Racking Horse (Horse) Rocky Mountain, United States of America (Horse) Spotted Saddle Horse (Horse) Tennessee Walking Horse (Horse)
421	OMIA:002068-9796	horse	Dwarfism, Friesian	B4GALT7	splicing	EquCab3.0	14	NC_009157.3:g.3772591C>T	XM_023617086.1:c.50G>A	XP_023472854.1:p.(R17K)	rs3447120064	2016	27793082	Friesian (Horse)
1023	OMIA:000214-9796	horse	White spotting, blue eyes and deafness	MITF	deletion, gross (>20)	EquCab3.0	16	NC_009159.3:g.21503211_21566617del				2019	30644113	American Paint (Horse)
1180	OMIA:000214-9796	horse	Splashed white	MITF	deletion, gross (>20)	EquCab3.0	16	NC_009159.3:g.21551060_21559770del				2020	32242630	American Paint (Horse)
1626	OMIA:000214-9796	horse	Splashed white	MITF	deletion, gross (>20)	EquCab3.0	16	NC_009159.3:g.21555811_21558139delinsAAAT				2023	37697831	Thoroughbred (Horse)
166	OMIA:000214-9796	horse	White	MITF	missense	EquCab3.0	16	NC_009159.3:g.21556522C>T	NM_001163874.1:c.1031G>A	NP_001157346.1:p.(G344E)	rs3435075789	2017	27592871	American Trotter (Horse)
1606	OMIA:000214-9796	horse	Splashed white	MITF	missense	EquCab3.0	16	NC_009159.3:g.21559940T>A	NM_001163874.1:c.961A>T	NP_001157346.1:p.(N321Y)		2023	37406837	Purebred Spanish (Horse)
1488	OMIA:000214-9796	horse	Splashed white	MITF	deletion, small (<=20)	EquCab3.0	16	NC_009159.3:g.21559953_21559955del	NM_001163874.1:c.949_951del	NP_001157346.1:p.R317del		2022	35672910	American Paint (Horse) Quarter Horse (Horse)
156	OMIA:000214-9796	horse	Macchiato	MITF	missense	EquCab3.0	16	NC_009159.3:g.21564980T>C	NM_001163874.1:c.629A>G	NP_001157346.1:p.(N310S)	rs5334475186	2012	22511888	Freiberger (Horse)
793	OMIA:000214-9796	horse	Splashed white	MITF	deletion, small (<=20)	EquCab3.0	16	NC_009159.3:g.21567245_21567249del	NM_001163874.1:c.837_841del	NP_001157346.1:p.(C280Sfs*20)		2012	22511888	Quarter Horse (Horse)
792	OMIA:000214-9796	horse	Splashed white	MITF	delins, small (<=20)	EquCab3.0	16	NC_009159.3:g.21579201delinsATAATAACCTA			rs5334475212	2012	22511888	American Miniature Horse (Horse) American Paint (Horse) Appaloosa (Horse) Icelandic Horse (Horse) Morgan (Horse) Quarter Horse (Horse) Shetland Pony (Horse) Tori hobune, Estonia (Horse) Trakehner (Horse)
806	OMIA:000214-9796	horse	White splashing	MITF	regulatory	EquCab3.0	16	NC_009159.3:g.21608936C>T				2017	28084638	American Trotter (Horse) Arab (Horse) Belgian Draft (Horse) Cavall Menorquí, Spain (Horse) Clydesdale (Horse) Freiberger (Horse) Icelandic Horse (Horse) Morgan (Horse) Quarter Horse (Horse) Shetland Pony (Horse) Thoroughbred (Horse) Warmblood (Horse) Welsh Pony (Horse)
160	OMIA:000629-9796	horse	Megacolon	EDNRB	delins, small (<=20)	EquCab3.0	17	NC_009160.3:g.50503041_50503042delinsCT	NM_001081837.2:c.353_354delinsAG	NP_001075306.2:p.(I118K)		1998	9530628	American Paint (Horse) Miniature Horse (Horse) Quarter Horse (Horse) Thoroughbred (Horse)
691	OMIA:000081-9796	horse	Atlanto occipital fusion	HOXD3	deletion, gross (>20)		18					2017	28111759	Arab (Horse)
1140	OMIA:001344-9796	horse	Coat colour, snowdrop	SLC45A2	missense	EquCab3.0	21	NC_009164.3:g.31688649G>A	XM_001498110.4:c.449G>A	XP_001498160.2:p.(R150Q)	rs5334475197	2020	31961951	Traditional Gypsy Cob, United Kingdom of Great Britain and Northern Ireland (Horse)
153	OMIA:001344-9796	horse	Coat colour, cream dilution	SLC45A2	missense	EquCab3.0	21	NC_009164.3:g.31690653G>A	XM_001498110.4:c.601G>A	XP_001498160.2:p.(D201N)	rs1140980396	2003	12605854	Morgan (Horse) Quarter Horse (Horse) Welsh Pony (Horse)
1074	OMIA:001344-9796	horse	Coat colour, sunshine	SLC45A2	missense	EquCab3.0	21	NC_009164.3:g.31705404G>A	XM_001498110.4:c.712G>A	XP_001498160.2:p.(G238R)	rs394940514	2019	31006892	Standardbred x Tennessee Walking Horse cross (Horse)
1069	OMIA:001344-9796	horse	Coat colour, pearl	SLC45A2	missense	EquCab3.0	21	NC_009164.3:g.31709690G>A	XM_001498110.4:c.1129G>A	XP_001498160.2:p.(A377T)	rs3101690631	2019	30968968	American Paint (Horse) Lusitanian (Horse) Purebred Spanish (Horse) Quarter Horse (Horse)
509	OMIA:000201-9796	horse	Coat colour, recessive black	ASIP	deletion, small (<=20)	EquCab3.0	22	NC_009165.3:g.26067463_26067473del	NM_001164017.1:c.187_197del		rs3091770233	2001	11353392	American Trotter (Horse) Arab (Horse) Belgian Draft (Horse) Clydesdale (Horse) Freiberger (Horse) Icelandic Horse (Horse) Morgan (Horse) Quarter Horse (Horse) Shetland Pony (Horse) Thoroughbred (Horse) Warmblood (Horse) Welsh Pony (Horse)
321	OMIA:001715-9796	horse	Gaitedness	DMRT3	nonsense (stop-gain)	EquCab3.0	23	NC_009166.3:g.22391254C>A	NM_001317265.1:c.902C>A	NP_001304194.1:p.(S301*)	rs1150690013	2012	22932389	American Trotter (Horse) Bhotia Pony, India (Horse) French Trotter (Horse) Icelandic Horse (Horse) Kentucky Mountain Saddle, United States of America (Horse) Missouri Fox Trotting Horse (Horse) Morgan (Horse) Paso Fino (Horse) Peruvian Paso (Horse) Quarter Horse (Horse) Rocky Mountain Horse (Horse) Scandinavian Coldblood Trotter (Horse) Spiti Pony, India (Horse) Tennessee Walking Horse (Horse) Th…
438	OMIA:001356-9796	horse	Coat colour, grey/gray	STX17	duplication		25					2008	18641652
158	OMIA:001578-9796	horse	Foal immunodeficiency syndrome in the Fell and Dales Pony	SLC5A3	missense	EquCab3.0	26	NC_009169.3:g.31894278C>T	NM_001247992.1:c.1352C>T	NP_001234921.1:p.(P451L)		2011	21750681	Dales (Horse) Fell Pony (Horse)
322	OMIA:000420-9796	horse	Glycogen storage disease IV	GBE1	nonsense (stop-gain)	EquCab3.0	26	NC_009169.3:g.8667651C>A	NM_001081940.2:c.102C>A	NP_001075409.1:p.(Y34*)	rs3437568674	2004	15366377	American Paint (Horse) Quarter Horse (Horse)
686	OMIA:002013-9796	horse	Skeletal atavism	SHOX	deletion, gross (>20)		PAR					2016	27207956	Shetland Pony (Horse)
1455	OMIA:002013-9796	horse	Skeletal atavism	SHOX	deletion, gross (>20)		PAR					2016	27207956	Shetland Pony (Horse)
337	OMIA:001899-9796	horse	Incontinentia pigmenti	IKBKG	nonsense (stop-gain)	EquCab3.0	X	NC_009175.3:g.126898409C>T	NM_001284533.1:c.184C>T	NP_001271462.1:p.(R62*)	rs3433281055	2013	24324710	Quarter Horse (Horse) Warmblood (Horse)
413	OMIA:002021-9796	horse	Coat colour, brindle 1	MBTPS2	splicing	EquCab3.0	X	NC_009175.3:g.17286855T>C	XM_023634090.1:c.1340+4T>C		rs3434246715	2016	27449517	Quarter Horse (Horse) Warmblood (Horse)
436	OMIA:000991-9796	horse	Androgen insensitivity syndrome (AIS)	AR	regulatory	EquCab3.0	X	NC_009175.3:g.52728703A>G	NM_001163891.1:c.1A>G			2012	22095250	Quarter Horse (Horse)
1143	OMIA:000991-9796	horse	Androgen insensitivity syndrome (AIS)	AR	deletion, small (<=20)	EquCab3.0	X	NC_009175.3:g.52728885del	NM_001163891.1:c.183del	NP_001157363.1:p.(R63Gfs)		2020	31936796	Tennessee Walking Horse (Horse)
783	OMIA:000991-9796	horse	Androgen insensitivity syndrome	AR	deletion, gross (>20)	EquCab3.0	X	NC_009175.3:g.52808634_52808658del	NM_001163891.1:c.1630_1654del			2017	28192783	Warmblood (Horse)
786	OMIA:000991-9796	horse	Androgen insensitivity syndrome	AR	missense	EquCab3.0	X	NC_009175.3:g.52872393G>C	NM_001163891.1:c.2042G>C	NP_001157363.1:p.(W681S)		2016	27073903	Thoroughbred (Horse)
1144	OMIA:000991-9796	horse	Androgen insensitivity syndrome (AIS)	AR	missense	EquCab3.0	X	NC_009175.3:g.52878093C>T	NM_001163891.1:c.2132C>T	NP_001157363.1:p.(A711V)		2020	31936796	Thoroughbred (Horse)
659	OMIA:001230-9796	horse	XY sex reversal	SRY	deletion, gross (>20)		Y					1995	7558880	American Trotter (Horse)

## Sheet: Table S3. Student
Table S3. University of Kentucky student contributions to OMIA curation.
Student name	OMIA ID	Phene	Year	Change to curated text fields	Updated OMIAvariantID
Meredith O’Connell	OMIA:000175-9796	Cerebellar abiotrophy	2019	yes	437
Meredith O’Connell	OMIA:000487-9796	Hydrocephalus	2019	yes	348
Meredith O’Connell	OMIA:000735-9796	Ocular squamous cell carcinoma	2019	yes	167
Meredith O’Connell, Tanya German, Isabella Pisani and Karalie Andrews	OMIA:000220-9796	Severe combined immunodeficiency disease, autosomal, PRKDC-related	2019	yes	511
Meredith O’Connell and Tatyana German	OMIA:000785-9796	Hyperkalemic Periodic Paralysis, HYPP	2019	yes	162
Daniel J. Schmidt	OMIA:001897-9796	Hoof wall separation syndrome	2020	yes	965
Elizabeth Huffman	OMIA:002068-9796	Dwarfism, B4GALT7-related	2020	yes	421
Emily Rogers	OMIA:002096-9796	Naked foal syndrome	2020	yes	354
Izabela De Assis Rocha	OMIA:000698-9796	Myotonia	2020	yes	161
Mary Katherine Easterwood	OMIA 001438-9796, OMIA 000733-9796	Coat colour, silver; Multiple ocular defects	2022	no	903
Briana Moreno	OMIA:001578-9796	Immunodeficiency syndrome, SLC5A3-related	2022	yes	158
Ceara Mulvey	OMIA 000991-9796	Androgen insensitivity syndrome	2022	no	436, 786, 1143
Elizabeth Clark	OMIA:000420-9796	Glycogen storage disease IV	2022	yes	322
Gracie Zinsmeister	OMIA 001501-9796	Dilute coat color with neurological defects	2022	no	510
Hailey Anderson	OMIA:000621-9796	Malignant hyperthermia	2022	yes	159
Margaret Higgins	OMIA:001678-9796	Epidermolysis bullosa, junctionalis, LAMC2-related	2022	yes	599
Mary Katherine Easterwood	OMIA:001271-9796	Dwarfism, ACAN-related	2022	yes	903
Miranda Slingerland	OMIA:002013-9796	Skeletal atavism	2022	yes
Haley Rutstein	OMIA:001972-9796	Coat colour, dun	2024	yes	1028, 1029, 1701
Haley Rutstein	OMIA 000201-9796	Coat colour, agouti	2024	no	509
Haley Rutstein	OMIA 001677-9796	Epidermolysis bullosa, junctionalis, LAMA3-related	2024	no	658
Haley Rutstein	OMIA 001341-9796, OMIA 002139-9796	Night blindness, congenital stationary, TRPM1-related; Coat colour, Leopard Complex Spotting	2024	no	725
